# Supplementary material for: Super-Suppression of Long-Wavelength Phonons in Constricted Nanoporous Geometries
Source: Nanomaterials (Basel). 2024 May 3;14(9):795. doi: 10.3390/nano14090795 (PMC11085507; doi:10.3390/nano14090795)
Supplement: Supplementary file 1 [file nanomaterials-14-00795-s001.zip]

Archive with 1 entries (1 files):
- nanomaterials-2943586-supplementary.pdf
